# Supplementary material for: Draft genome sequence data of Paenbacillus curdlanolyticus B-6 possessing a unique xylanolytic-cellulolytic multienzyme system
Source: Data Brief. 2020 Aug 22;32:106213. doi: 10.1016/j.dib.2020.106213 (PMC7476223; doi:10.1016/j.dib.2020.106213)
Supplement: Supplementary file 1 [file mmc1.zip › mmc1.meg]

#Mega
!Title clustalw.aln;

#P.lacus
-------------------------------------------------C
ATGCAAGTCGAGCGGACTTGATGGAG-TGCTTGCACTCCTGATGGTTAGC
GGCGGACGGGTGAGTAACACGTAGGCAACCTGCCCGACAGACCGGGATAA
CATTCGGAAACGAATGCTAATACCGGATAGGCGATCCTCTCGCATGAGGG
GATCGAGAAAGACGGAGCAATCTGTCACTGTCGGATGGGCCTGCGGCGCA
TTAGCTAGTTGGTGGGGTAACGGCTCACCAAGGCGACGATGCGTAGCCGA
CCTGAGAGGGTGATCGGCCACACTGGGACTGAGACACGGCCCAGACTCCT
ACGGGAGGCAGCAGTAGGGAATCTTCCGCAATGGACGCAAGTCTGACGGA
GCAACGCCGCGTGAGTGAGGAAGGCCTTCGGGTCGTAAAGCTCTGTTGCC
AGGGAAGAACGGGTGGGAGAGTAACTGCTCCCGC--CATGACGGTACCTG
AGAAGAAAGCCCCGGCTAACTACGTGCCAGCAGCCGCGGTAATACGTAGG
GGGCAAGCGTTGTCCGGAATTATTGGGCGTAAAGCGCGCGCAGGCGGCTT
TGTAAGTCTTGTGTTTAAGTTCGGGGCTTAACCCCG-TATCGCATGGGAA
ACTGCAAGGCTTGAGTGCAGAAGAGGAAAGTGGAATTCCACGTGTAGCGG
TGAAATGCGTAGAGATGTGGAGGAACACCAGTGGCGAAGGCGACTTTCTG
GGCTGTAACTGACGCTGAGGCGCGAAAGCGTGGGGAGCAAACAGGATTAG
ATACCCTGGTAGTCCACGCCGTAAACGATGAATGCTAGGTGTTAGGGGTT
TCGATACCCTTGGTGCCGAAGTTAACACATTAAGCATTCCGCCTGGGGAG
TACGGTCGCAAGACTGAAACTCAAAGGAATTGACGGGGACCCGCACAAGC
AGTGGAGTATGTGGTTTAATTCGAAGCAACGCGAAGAACCTTACCAGGTC
TTGACATCCCTCTGACCGGTCCAGAGATGGTCCTTCCCTTC--GGGGCAG
AGGAGACAGGTGGTGCATGGTTGTCGTCAGCTCGTGTCGTGAGATGTTGG
GTTAAGTCCCGCAACGAGCGCAACCCTTGATCTTAGTTGCCAGCACTTC-
GGGTGGGCACTCTAAGATGACTGCCGGTGACAAACCGGAGGAAGGTGGGG
ATGACGTCAAATCATCATGCCCCTTATGACCTGGGCTACACACGTACTAC
AATGGCCGGTACAACGGGCTGCGAAATCGCGAGATGGAGCCAATCCCACC
AAAGCCGGTCTCAGTTCGGATTGCAGGCTGCAACTCGCCTGCATGAAGTC
GGAATTGCTAGTAATCGCGGATCAGCATGCCGCGGTGAATACGTTCCCGG
GTCTTGTACACACCGCCCGTCACACCACGAGAGTTTACAACACCCGAAGT
CGGTGGGGTAACCCGCAAGGGAGCCAGCCGCCGAAGGTGGGGTAGATGAT
TGGGGTGAAG----------------------------------------
--------

#P.translucens*NR_159909
--------------------------------------------------
-----------------TTGATGGAG-TGCTTGCACTCCTGATGGTTAGC
GGCGGACGGGTGAGTAACACGTAGGCAACCTGCCCGACAGACCGGGATAA
CATTCGGAAACGAATGCTAATACCGGATAGGCGATAYCCTCGCATGAGGG
AATCGAGAAAGACGGCGCAAGCTGTCACTGTCGGATGGGCCTGCGGCGCA
TTAGCTAGTTGGTGAGGTAACGGCTCACCAAGGCGACGATGCGTAGCCGA
CCTGAGAGGGTGATCGGCCACACTGGGACTGAGACACGGCCCAGACTCCT
ACGGGAGGCAGCAGTAGGGAATCTTCCGCAATGGACGCAAGTCTGACGGA
GCAACGCCGCGTGAGTGAGGAAGGCCTTCGGGTCGTAAAGCTCTGTTGCC
AGGGAAGAACGGGTGGGAGAGTAACTGCTCCCGC--CATGACGGTACCTG
AGAAGAAAGCCCCGGCTAACTACGTGCCAGCAGCCGCGGTAATACGTAGG
GGGCAAGCGTTGTCCGGAATTATTGGGCGTAAAGCGCGCGCAGGCGGCTT
TGTAAGTCTTGTGTTTAAGTTCGGGGCTTAACCCCG-TATCGCATGGGAA
ACTGCAAGGCTTGAGTGCAGAAGAGGAAAGTGGAATTCCACGTGTAGCGG
TGAAATGCGTAGAGATGTGGAGGAACACCAGTGGCGAAGGCGACTTTCTG
GGCTGTAACTGACGCTGAGGCGCGAAAGCGTGGGGAGCAAACAGGATTAG
ATACCCTGGTAGTCCACGCCGTAAACGATGAATGCTAGGTGTTAGGGGTT
TCGATACCCTTGGTGCCGAAGTTAACACATTAAGCATTCCGCCTGGGGAG
TACGGTCGCAAGACTGAAACTCAAAGGAATTGACGGGGACCCGCACAAGC
AGTGGAGTATGTGGTTTAATTCGAAGCAACGCGAAGAACCTTACCAGGTC
TTGACATCCCTCTGACCGGTCTAGAGATAGGCCTTCCCTTC--GGGGCAG
AGGAGACAGGTGGTGCATGGTTGTCGTCAGCTCGTGTCGTGAGATGTTGG
GTTAAGTCCCGCAACGAGCGCAACCCTTGATCTTAGTTGCCAGCACTTC-
GGGTGGGCACTCTAAGATGACTGCCGGTGACAAACCGGAGGAAGGTGGGG
ATGACGTCAAATCATCATGCCCCTTATGACCTGGGCTACACACGTACTAC
AATGGCCGGTACAACGGGCTGCGAAATCGCGAGATGGAGCCAATCCCACC
AAAGCCGGTCTCAGTTCGGATTGCAGGCTGCAACTCGCCTGCATGAAGTC
GGAATTGCTAGTAATCGCGGATCAGCATGCCGCGGTGAATACGTTCCCGG
GTCTTGTACACACCGCCCGTCACACCACGAGAGTTTACAACACCCGAAGT
CGGTGGGGTAACCCGCAAGGGAGCCAGCCGCCGAAG--------------
--------------------------------------------------
--------

#P.radicis*NR_148658
-------------------------------------------GCTATAC
ATGCAAGTCGAGCGGACTTGATGGAG-TGCTTGCACTCCTGATGGTTAGC
GGCGGACGGGTGAGTAACACGTGGGTAACCTGCCCATAAGACTGGGATAA
CATTCGGAAACGAATGCTAATACCGGATACGCGGTTTGGTCGCATGGCCG
AATCGGGAAAGACGGAGCAATCTGTCACTTATGGATGGACCCGCGGCGCA
TTAGCTAGTTGGTGGGGTAACGGCTCACCAAGGCGACGATGCGTAGCCGA
CCTGAGAGGGTGATCGGCCACACTGGGACTGAGACACGGCCCAGACTCCT
ACGGGAGGCAGCAGTAGGGAATCTTCCGCAATGGACGAAAGTCTGACGGA
GCAACGCCGCGTGAGTGATGAAGGTTTTCGGATCGTAAAGCTCTGTTGCC
AGGGAAGAACGCTATGGAGAGTAACTGCTCCATA--GGTGACGGTACCTG
AGAAGAAAGCCCCGGCTAACTACGTGCCAGCAGCCGCGGTAATACGTAGG
GGGCAAGCGTTGTCCGGAATTATTGGGCGTAAAGCGCGCGCAGGCGGCCT
TGTAAGTCTGTCGTTTAAACTCGGAGCTCAACTCCG-AGTCGCGATGGAA
ACTGCAAAGCTTGAGTGCAGAAGAGGAAAGTGGAATTCCACGTGTAGCGG
TGAAATGCGTAGAGATGTGGAGGAACACCAGTGGCGAAGGCGACTTTCTG
GGCTGTAACTGACGCTGAGGCGCGAAAGCGTGGGGAGCAAACAGGATTAG
ATACCCTGGTAGTCCACGCCGTAAACGATGAATGCTAGGTGTTAGGGGTT
TCGATACCCTTGGTGCCGAAGTTAACACATTAAGCATTCCGCCTGGGGAG
TACGGTCGCAAGACTGAAACTCAAAGGAATTGACGGGGACCCGCACAAGC
AGTGGAGTATGTGGTTTAATTCGAAGCAACGCGAAGAACCTTACCAGGTC
TTGACATCCCTTTGACCGTCCTAGAGATAGGGCTTTCCTTC--GGGACAG
AGGAGACAGGTGGTGCATGGTTGTCGTCAGCTCGTGTCGTGAGATGTTGG
GTTAAGTCCCGCAACGAGCGCAACCCTTGATCTTAGTTGCCAGCACTTC-
GGGTGGGCACTCTAGGATGACTGCCGGTGACAAACCGGAGGAAGGTGGGG
ATGACGTCAAATCATCATGCCCCTTATGACCTGGGCTACACACGTACTAC
AATGGCCGATACAACGGGAAGCGAAACCGCGAGGTGGAGCCAATCCTATC
AAAGTCGGTCTCAGTTCGGATTGCAGGCTGCAACTCGCCTGCATGAAGTC
GGAATTGCTAGTAATCGCGGATCAGCATGCCGCGGTGAATACGTTCCCGG
GTCTTGTACACACCGCCCGTCACACCACGAGAGTTTACAACACCCGAAGC
CGGTGGGGTAACC-GCAAGG-AGCCAGCCGTCGAAG--------------
--------------------------------------------------
--------

#P.gorillae*NR_136879
--AGAGTTTGATCCTG-GCTCAGGACGAACGCTGGCGGCGTGCCTAATAC
ATGCAAGTCGAGCGGACTTGATGAAG-TGCTTGCACTCCTGATGGTTAGC
GGCGGACGGGTGAGTAACACGTGGGTAACCTGCCCATAAGACTGGGATAA
CATTCGGAAACGAATGCTAATACCGGATACGCGGTTTGGTCGCATGGCCG
AACCGGGAAAGACGGAGCAATCTGTCACTTATGGATGGACCCGCGGCGCA
TTAGCTAGTTGGTGGGGTAACGGCTCACCAAGGCGACGATGCGTAGCCGA
CCTGAGAGGGTGATCGGCCACACTGGGACTGAGACACGGCCCAGACTCCT
ACGGGAGGCAGCAGTAGGGAATCTTCCGCAATGGACGAAAGTCTGACGGA
GCAACGCCGCGTGAGTGATGAAGGTTTTCGGATCGTAAAGCTCTGTTGCC
AGGGAAGAACGCTATGGAGAGTAACTGCTCCATA--GGTGACGGTACCTG
AGAAGAAAGCCCCGGCTAACTACGTGCCAGCAGCCGCGGTAATACGTAGG
GGGCAAGCGTTGTCCGGAATTATTGGGCGTAAAGCGCGCGCAGGCGGCCT
TGTAAGTCTGTCGTTTAAACTCGGAGCTCAACTTCG-AGTCGCGATGGAA
ACTGCAAAGCTTGAGTGCAGAAGAGGAAAGTGGAATTCCACGTGTAGCGG
TGAAATGCGTAGAGATGTGGAGGAACACCAGTGGCGAAGGCGACTTTCTG
GGCTGTAACTGACGCTGAGGCGCGAAAGCGTGGGGAGCAAACAGGATTAG
ATACCCTGGTAGTCCACGCCGTAAACGATGAATGCTAGGTGTTAGGGGTT
TCGATACCCTTGGTGCCGAAGTTAACACATTAAGCATTCCGCCTGGGGAG
TACGGTCGCAAGACTGAAACTCAAAGGAATTGACGGGGACCCGCACAAGC
AGTGGAGTATGTGGTTTAATTCGAAGCAACGCGAAGAACCTTACCAGGTC
TTGACATCCCTTTGACCGTCCTAGAGATAGGGCTTTCCTTC--GGGACAA
AGGAGACAGGTGGTGCATGGTTGTCGTCAGCTCGTGTCGTGAGATGTTGG
GTTAAGTCCCGCAACGAGCGCAACCCTTGATCTTAGTTGCCAGCACTTC-
GGGTGGGCACTCTAGGATGACTGCCGGTGACAAACCGGAGGAAGGTGGGG
ATGACGTCAAATCATCATGCCCCTTATGACCTGGGCTACACACGTACTAC
AATGGCCGATACAACGGGAAGCGAAACCGCGAGGTGGAGCCAATCCTATC
AAAGTCGGTCTCAGTTCGGATTGCAGGCTGCAACTCGCCTGCATGAAGTC
GGAATTGCTAGTAATCGCGGATCAGCATGCCGCGGTGAATACGTTCCCGG
GTCTTGTACACACCGCCCGTCACACCACGAGAGTTTACAACACCCGAAGC
CGGTGGGGTAACC-GCAAGG-AGCCAGCCGTCGAAGGTGGGGTAGATGAT
TGGGGTGAAGTCGTAACAAGGTAGCCGT----------------------
--------

#P.xinjiangensis*NR_043221
TTAGAGTTTGATCCCCTGCTCAGGACGAACGCTGGCGGCGTGCCTAATAC
ATGCAAGTCGAGCGGACTTGATGGAG-TGCTTGCACTCCTGATAGTTAGC
GGCGGACGGGTGAGTAACACGTGGGTAACCTGCCCATAAGACTGGGATAA
CATTCGGAAACGAATGCTAATACCGGATACGCAATTTGGTCGCATGGCCG
ARTTGGGAAAGGCGGAGCAATCTGCCACTTATGGATGGACCTGCGGTGCA
TTAGCTAGTTGGTGGGGTAACGGCTCACCAAGGCGACGATGCATAGCCGA
CCTGAGAGGGTGATCGGCCACACTGGGACTGAGACACGGCCCAGACTCCT
ACGGGAGGCAGCAGTAGGGAATCTTCCGCAATGGACGAAAGTCTGACGGA
GCAACGCCGCGTGAGTGATGAAGGTTTTCGGATCGTAAAGCTCTGTTGCC
AGGGAAGAACGCTATGGAGAGTAACTGCTCCATA--GGTGACGGTACCTG
AGAAGAAAGCCCCGGCTAACTACGTGCCAGCAGCCGCGGTAATACGTAGG
GGGCAAGCGTTGTCCGGAATTATTGGGCGTAAAGCGCGCGCAGGCGGCCT
TGTAAGTCTGTTGTTTAAACTCGGAGCTCAACTTCG-AGTCGCAATGGAA
ACTGCAAAGCTTGAGTACAGAAGAGGAAAGTGGAATTCCACGTGTAGCGG
TGAAATGCGTAGAGATGTGGAGGAACACCAGTGGCGAAGGCGACTTTCTG
GGCTGTAACTGACGCTGAGGCGCGAAAGCGTGGGGAGCAAACAGGATTAG
ATACCCTGGTAGTCCACGCCGTAAACGATGAATGCTAGGTGTTAGGGGTT
TCGATACCCTTGGTGCCGAAGTTAACACATTAAGCATTCCGCCTGGGGAG
TACGGTCGCAAGACTGAAACTCAAAGGAATTGACGGGGACCCGCACAAGC
AGTGGAGTATGTGGTTTAATTCGAAGCAACGCGAAGAACCTTACCAGGTC
TTGACATCCCTCTGACCGTCCTAGAGATAGGACTTTCCTTC--GGGACAG
AGGAGACAGGTGGTGCATGGTTGTCGTCAGCTCGTGTCGTGAGATGTTGG
GTTAAGTCCCGCAACGAGCGCAACCCTTGATCTTAGTTGCCAGCACTTT-
GGGTGGGCACTCTAGGATGACTGCCGGTGACAAACCGGAGGAAGGTGGGG
ATGACGTCAAATCATCATGCCCCTTATGACCTGGGCTACACACGTACTAC
AATGGCCGATACAACGGGTCGCGAAACCGCGAGGTGGAGCCAATCCCARC
AAAGTCGGTCTCAGTTCGGATTGCAGGCTGCAACTCGCCTGCATGAAGTC
GGAATTGCTAGTAATCGCGGATCAGCATGCCGCGGTGAATACGTTCCCGG
GTCTTGTACACACCGCCCGTCACACCACGAGAGTTTACAACACCCGAAGC
CGGTGGGGTAACC-GCAAGG-AGCCAGCCGTCGAAGGTGGGGTAGATGAT
TGGGGTGAAGTCGTAACAAGGTAACCAGGG--------------------
--------

#P.castaneae*NR_044403
-TAGAGTTTGATCCTG-GCTCAGGACGAACGCTGGCGGCGTGCCTAATAC
ATGCAAGTCGAGCGGAGTTGAAGAGG-TGCTTGCACCTCTGATACTTAGC
GGCGGACGGGTGAGTAACACGTGGGTAACCTGCCTTTAAGACTGGGATAA
CATTCGGAAACGAATGCTAATACCGGATACGCGATACGGTCGCATGACTG
AATCGGGAAAGATGGAGCAATCTATCACTTAGAGATGGACCCGCGGCGCA
TTAGCTAGTTGGTGAGGTAACGGCTCACCAAGGCGACGATGCGTAGCCGA
CCTGAGAGGGTGATCGGCCACACTGGGACTGAGACACGGCCCAGACTCCT
ACGGGAGGCAGCAGTAGGGAATCTTCCGCAATGGACGAAAGTCTGACGGA
GCAACGCCGCGTGAGTGATGAAGGTTTTCGGATCGTAAAGCTCTGTTGCC
AGGGAAGAATGCTTGGGAGAGTAACTGCTCTCAA--GGTGACGGTACCTG
AGAAGAAAGCCCCGGCTAACTACGTGCCAGCAGCCGCGGTAATACGTAGG
GGGCAAGCGTTGTCCGGAATTATTGGGCGTAAAGCGCGCGCAGGCGGCCT
TGTAAGTCTGTTGTTTAAACTCGGGGCTCAACCCCG-AGTCGCAATGGAA
ACTGCAAAGCTTGAGTACAGAAGAGGAAAGTGGAATTCCACGTGTAGCGG
TGAAATGCGTAGAGATGTGGAGGAACACCAGTGGCGAAGGCGACTTTCTG
GGCTGTAACTGACGCTGAGGCGCGAAAGCGTGGGGAGCAAACAGGATTAG
ATACCCTGGTAGTCCACGCCGTAAACGATGAATGCTAGGTGTTAGGGGTT
TCAATACCCTTGGTGCCGAAGTTAACACATTAAGCATTCCGCCTGGGGAG
TACGGTCGCAAGACTGAAACTCAAAGGAATTGACGGGGACCCGCACAAGC
AGTGGAGTATGTGGTTTAATTCGAAGCAACGCGAAGAACCTTACCAGGTC
TTGACATCCCTCTGACCGTCCTAGAGATAGGGCTTTCCTTC--GGGACAG
AGGAGACAGGTGGTGCATGGTTGTCGTCAGCTCGTGTCGTGAGATGTTGG
GTTAAGTCCCGCAACGAGCGCAACCCTTGATCTTAGTTGCCAGCACTTC-
GGGTGGGCACTCTAGGATGACTGCCGGTGACAAACCGGAGGAAGGTGGGG
ATGACGTCAAATCATCATGCCCCTTATGACCTGGGCTACACACGTACTAC
AATGGCCGATACAACGGGAAGCGAAACCGCGAGGTGGAGCCAATCCTATC
AAAGTCGGTCTCAGTTCGGATTGCAGGCTGCAACTCGCCTGCATGAAGTC
GGAATTGCTAGTAATCGCGGATCAGCATGCCGCGGTGAATACGTTCCCGG
GTCTTGTACACACCGCCCGTCACACCACGAGAGTTTACAACACCCGAAGC
CGGTGGGGTAACCCGCAAGGGAGCTAGCCGTCGAAGGTGGGGTAGATGAT
TGGGGTGAAGTCGTAACAAGGTAGCCGTATCGGAAGGTGCGGCTGGATCA
CCTCCTTA

#P.thailandensis*NR_041490
-------------CCTGGCTCAGGACGAACGCTGGCGGCGTGCCTAATAC
ATGCAAGTCGAGCGGAGTTGATGGAGGTGCTTGCACTTCTGANGGTTAGC
GGCGGACGGGTGAGTAACACGTAGGTAACCTGCCCATAAGACCGGGATAA
CATTCGGAAACGGATGCTAATACCGGATACGCAATTCTCTCGCATGAGGG
GATTGGGAAAGGCGGAGCAATCTGTCACTTATGGATGGACCTGCGGCGCA
TTAGCTAGTTGGTGAGGTAACGGCTCACCAAGGCGACGATGCGTAGCCGA
CCTGAGAGGGTGATCGGCCACACTGGGACTGAGACACGGCCCAGACTCCT
ACGGGAGGCAGCAGTAGGGAATCTTCCGCAATGGGCGAAAGCCTGACGGA
GCAACGCCGCGTGAGTGATGAAGGTTTTCGGATCGTAAAGCTCTGTTGCC
AGGGAAGAACGCTTGGGAGAGTAACTGCTCTCAA--GGTGACGGTACCTG
AGAAGAAAGCCCCGGCTAACTACGTGCCAGCAGCCGCGGTAATACGTAGG
GGGCAAGCGTTGTCCGGAATTATTGGGCGTAAAGCGCGCGCAGGCGGTTC
ATTAAGTCTGGTGTTTAAGGCTGGGGCTCAACCCCG-GTTCGCACTGGAA
ACTGGTGGACTTGAGTGCAGAAGAGGAAAGTGGAATTCCACGTGTAGCGG
TGAAATGCGTAGAGATGTGGAGGAACACCAGTGGCGAAGGCGACTTTCTG
GGCTGTAACTGACGCTGAGGCGCGAAAGCGTGGGGAGCAAACAGGATTAG
ATACCCTGGTAGTCCACGCCGTAAACGATGATTGCTAGGTGTTAGGGGTT
TCGATACCCTTGGTGCCGAAGTTAACACATTAAGCATTCCGCCTGGGGAG
TACGGTCGCAAGACTGAAACTCAAAGGAATTGACGGGGACCCGCACAAGC
AGTGGAGTATGTGGTTTAATTCGAAGCAACGCGAAGAACCTTACCAGGTC
TTGACATCCCCCTGACCGGTCTAGAGATAGGCCTTTCCTTC--GGGACAG
GGGAGACAGGTGGTGCATGGTTGTCGTCAGCTCGTGTCGTGAGATGTTGG
GTTAAGTCCCGCAACGAGCGCAACCCTTGATCTTAGTTGCCAGCACTTT-
GGGTGGGCACTCTAGGATGACTGCCGGTGACAAACCGGAGGAAGGTGGGG
ATGACGTCAAATCATCATGCCCCTTATGACCTGGGCTACACACGTACTAC
AATGGCCGGTACAACGGGAAGCGAAGGAGCGATCCGGAGCCAATCCTAT-
AAAGCCGGTCTCAGTTCGGATTGCAGGCTGCAACTCGCCTGCATGAAGTC
GGAATTGCTAGTAATCGCGGATCAGCATGCCGCGGTGAATACGTTCCCGG
GTCTTGTACACACCGCCCGTCACACCACGAGAGTTTACAACACCCGAAGC
CGGTGGGGTAACC-GCAAGG-AGCCAGCCGTCGAAGGTGGGGTAGATGAT
TGGGGTG-------------------------------------------
--------

#P.curdlanolyticus-B-6*BLWM0100
--------------------------------------------------
--GCAAGTCGAGCGGACTTGATGGAG-TGCTTGCACTCCTGAGAGTTAGC
GGCGGACGGGTGAGTAACACGTAGGCAACCTGCCCGTAAGACTGGGATAA
CATTCGGAAACGAATGCTAATACCAGATACGCGATTTCCTCGCATGGGGG
AGTCGGGAAAGATGGAGCAATCTATCACTTACGGATGGGCCTGCGGCGCA
TTAGCTAGTTGGTGGGGTAACGGCCTACCAAGGCGACGATGCGTAGCCGA
CCTGAGAGGGTGATCGGCCACACTGGGACTGAGACACGGCCCAGACTCCT
ACGGGAGGCAGCAGTAGGGAATCTTCCGCAATGGACGCAAGTCTGACGGA
GCAACGCCGCGTGAGTGAAGAAGGCTTTCGGGTCGTAAAGCTCTGTTGCC
AGGGAAGAACGCTTGGGAGAGTAACTGCTCCCAA--GGTGACGGTACCTG
AGAAGAAAGCCCCGGCTAACTACGTGCCAGCAGCCGCGGTAATACGTAGG
GGGCAAGCGTTGTCCGGAATTATTGGGCGTAAAGCGCGCGCAGGCGGCTT
TGTAAGTCTGTCGTTTAAGTTCGGGGCTCAACCCCG-TATCGCGATGGAA
ACTGCAAGGCTTGAGTGCAGAAGAGGAAAGTGGAATTCCACGTGTAGCGG
TGAAATGCGTAGAGATGTGGAGGAACACCAGTGGCGAAGGCGACTTTCTG
GGCTGTAACTGACGCTGAGGCGCGAAAGCGTGGGGAGCAAACAGGATTAG
ATACCCTGGTAGTCCACGCCGTAAACGATGAATGCTAGGTGTTAGGGGTT
TCAATACCCTTGGTGCCGAAGTTAACACATTAAGCATTCCGCCTGGGGAG
TACGCTCGCAAGAGTGAAACTCAAAGGAATTGACGGGGACCCGCACAAGC
AGTGGAGTATGTGGTTTAATTCGAAGCAACGCGAAGAACCTTACCAGGTC
TTGACATCCCTCTGACCGCTCTAGAGATAGGGCTTCCCTTC--GGGGCAG
AGGAGACAGGTGGTGCATGGTTGTCGTCAGCTCGTGTCGTGAGATGTTGG
GTTAAGTCCCGCAACGAGCGCAACCCTTGATTTTAGTTGCCAGCATTTC-
GGATGGGCACTCTAGAATGACTGCCGGTGACAAACCGGAGGAAGGCGGGG
ATGACGTCAAATCATCATGCCCCTTATGACCTGGGCTACACACGTACTAC
AATGGCCGGTACAACGGGCAGCGAAGGAGCGATCTGGAGCGAATCCTAT-
AAAGCCGGTCTCAGTTCGGATTGCAGGCTGCAACTCGCCTGCATGAAGTC
GGAATTGCTAGTAATCGCGGATCAGCATGCCGCGGTGAATACGTTCCCGG
GTCTTGTACACACCGCCCGTCACACCACGAGAGTTTACAACACCCGAAGC
CGGTGGGGTAACC-GCAAGG-AGCCAGC----------------------
--------------------------------------------------
--------

#P.xylaniclasticus
---AGAGTTTGATCCTGGCTCAGGACGAACGCTGGCGGCGTGCCTAATAC
ATGCAAGTCGAGCGGACTTGATGGAG-TGCTTGCACTCCTGAGAGTTAGC
GGCGGACGGGTGAGTAACGCGTAGGCAACCTGCCCGTAAGACTGGGATAA
CATTCGGAAACGAATGCTAATACCAGATACGCGATTTCCTCGCATGGGGG
AGTCGGGAAAGATGGAGCAATCTATCACTTACGGATGGGCCTGCGGCGCA
TTAGCTAGTTGGTGGGGTAACGGCCTACCAAGGCGACGATGCGTAGCCGA
CCTGAGAGGGTGATCGGCCACACTGGGACTGAGACACGGCCCAGACTCCT
ACGGGAGGCAGCAGTAGGGAATCTTCCGCAATGGACGCAAGTCTGACGGA
GCAACGCCGCGTGAGTGAAGAAGGCTTTCGGGTCGTAAAGCTCTGTTGCC
AGGGGAGAACGCTTGGGAGAGTAACTGCTCCCAA--GGTGACGGTACCTG
AGAAGAAAGCCCCGGCTAACTACGTGCCAGCAGCCGCGGTAATACGTAGG
GGGCAAGCGTTGTCCGGAATTATTGGGCGTAAAGCGCGCGCAGGCGGCTT
TGTGAGTCTGTCGTTTAAGTTCGGGGCTCAACCCCG-TATCGCGATGGAA
ACTGCAAGGCTTGAGTGCAGAAGAGGAAAGTGGAATTCCACGTGTAGCGG
TGAAATGCGTAGAGATGTGGAGGAACACCAGTGGCGAAGGCGACTTTCTG
GGCTGTAACTGACGCTGAGGCGCGAAAGCGTGGGGAGCAAACAGGATTAG
ATACCCTGGTAGTCCACGCCGTAAACGATGAGTGCTAGGTGTTAGGGGTT
TCAATACCCTTGGTGCCGAAGTTAACACATTAAGCATTCCGCCTGGGGAG
TACGCTCGCAAGAGTGAAACTCAAAGGAATTGACGGGGACCCGCACAAGC
AGTGGAGTATGTGGTTTAATTCGAAGCAACGCGAAGAACCTTACCAGGTC
TTGACATCCCTCTGACCGCTCTAGAGATAGGGCTTCCCTTC--GGGGCAG
AGGAGACAGGTGGTGCATGGTTGTCGTCAGCTCGTGTCGTGAGATGTTGG
GTTAAGTCCCGCAACGAGCGCAACCCTTGATTTTAGTTGCCAGCATTTC-
GGATGGGCACTCTAGAATGACTGCCGGTGACAAACCGGAGGAAGGCGGGG
ATGACGTCAAATCATCATGCCCCTTATGACCTGGGCTACACACGTACTAC
AATGGCCGGTACAACGGGCAGCGAAGGAGCGATCTGGAGCGAATCCTAT-
AAAGCCAGTCTCAGTTCGGATTGCAGGCTGCAACCCGCCTGCATGAAGTC
GGAATTGCTAGTAATCGCGGATCAGCATGCCGCGGTGAATACGTTCCCGG
GTCTTGTACACACCGCCCGTCACACCACGAGAGTTTACAACACCCGAAAC
CGGTGGGGTAACC-GCAAGG-AGCCAGCCGTCGAAGGTGGGGTAGATGAT
TGGGGTGAAGTCGTAACAAGGTAACC------------------------
--------

#P.curdlanolyticus*NR_113803
-----------------------GACGAACGCTGGCGGCGTGCCTAATAC
ATGCAAGTCGAGCGGACTTGATGGAG-TGCTTGCACTCCTGATAGTTAGC
GGCGGACGGGTGAGTAACACGTAGGCAACCTGCCCGTAAGACTGGGATAA
CATTCGGAAACGAATGCTAATACCGGATACGCGATTTTCTCGCATGAGNG
AATCGGGAAAGAAGGAGCAATCTTTCACTTACGGATGGGCCTGCGGCGCA
TTAGCTAGTTGGTGGGGTAATGGCTCACCAAGGCGACGATGCGTAGCCGA
CCTGAGAGGGTGATCGGCCACACTGGGACTGAGACACGGCCCAGACTCCT
ACGGGAGGCAGCAGTAGGGAATCTTCCGCAATGGACGAAAGTCTGACGGA
GCAACGCCGCGTGAGTGAAGAAGGCTTTCGGGTCGTAAAGCTCTGTTGCC
AGGGAAGAACACTTGAGAGAGTAACTGCTCTTGA--GTTGACGGTACCTG
AGAAGAAAGCCCCGGCTAACTACGTGCCAGCAGCCGCGGTAATACGTAGG
GGGCAAGCGTTGTCCGGAATTATTGGGCGTAAAGCGCGCGCAGGCGGCTT
TGTAAGTCTGTCGTTTAAGTTCGGGGCTCAACCCCG-TGTCGCGATGGAA
ACTGCAAGGCTTGAGTACAGAAGAGGAAAGTGGAATTCCACGTGTAGCGG
TGAAATGCGTAGAGATGTGGAGGAACACCAGTGGCGAAGGCGACTTTCTG
GGCTGTAACTGACGCTGAGGCGCGAAAGCGTGGGGAGCAAACAGGATTAG
ATACCCTGGTAGTCCACGCCGTAAACGATGAATGCTAGGTGTTAGGGGTT
TCAATACCCTTGGTGCCGAAGTTAACACATTAAGCATTCCGCCTGGGGAG
TACGCTCGCAAGAGTGAAACTCAAAGGAATTGACGGGGACCCGCACAAGC
AGTGGAGTATGTGGTTTAATTCGAAGCAACGCGAAGAACCTTACCAGGTC
TTGACATCCCTCTGACCGTCGCAGAGATGTGACTTCCCTTC--GGGGCAG
AGGAGACAGGTGGTGCATGGTTGTCGTCAGCTCGTGTCGTGAGATGTTGG
GTTAAGTCCCGCAACGAGCGCAACCCTTGATTTTAGTTGCCAGCACTTTA
AGGTGGGCACTCTAGAATGACTGCCGGTGACAAACCGGAGGAAGGCGGGG
ATGACGTCAAATCATCATGCCCCTTATGACCTGGGCTACACACGTACTAC
AATGGCCGGTACAACGGGCTGCGAAAGAGCGATCTGGAGCGAATCCTAT-
AAAGCCGGTCTCAGTTCGGATTGCAGGCTGCAACTCGCCTGCATGAAGTC
GGAATTGCTAGTAATCGCGGATCAGCATGCCGCGGTGAATACGTTCCCGG
GTCTTGTACACACCGCCCGTCACACCACGAGAGTTTACAACACCCGAAGC
CGGTGGGGTAACC-GCAAGG-AGCCAGCCGNCAAAGGTGGGGNAAATGAT
TGGGGTGAAG----------------------------------------
--------

#P.curdlanolyticus-YK9*NR_04089
----------GATCATGGCTCAGGACGAACGCTGGCGGCGTGCCTAATAC
ATGCAAGTCGAGCGGACTTGATGGAG-TGCTTGCACTCCTGANNGTTAGC
GGCGGACGGGTGAGTAACACGTAGGCAACCTGCCCGTAAGACTGGGATAA
CATTCGGAAACGAATGCTAATACCGGATACGCGATTTTCTCGCATGAGAG
AATCGGGAAAGAAGGAGCAATCTTTCACTTACGGATGGGCCTGCGGCGCA
TTAGCTAGTTGGTGGGGTAATGGCTCACCAAGGCGACGATGCGTAGCCGA
CCTGAGAGGGTGATCGGCCACACTGGGACTGAGACACGGCCCAGACTCCT
ACGGGAGGCAGCAGTAGGGAATCTTCCGCAATGGACGAAAGTCTGACGGA
GCAACGCCGCGTGAGTGAAGAAGGCTTTCGGGTCGTAAAGCTCTGTTGCC
AGGGAAGAACACTTGAGAGAGTAACTGCTCTTGA--GTTGACGGTACCTG
AGAAGAAAGCCCCGGCTAACTACGTGCCAGCAGCCGCGGTAATACGTAGG
GGGCAAGCGTTGTCCGGAATTATTGGGCGTAAAGCGCGCGCAGGCGGCTT
TGTAAGTCTGTCGTTTAAGTTCGGGGCTCAACCCCG-TGTCGCGATGGAA
ACTGCAAGGCTTGAGTACAGAAGAGGAAAGTGGAATTCCACGTGTAGCGG
TGAAATGCGTAGAGATGTGGAGGAACACCAGTGGCGAAGGCGACTTTCTG
GGCTGTAACTGACGCTGAGGCGCGAAAGCGTGGGGAGCAAACAGGATTAG
ATACCCTGGTAGTCCACGCCGTAAACGATGAATGCTAGGTGTTAGGGGTT
TCAATACCCTTGGTGCCGAAGTTAACACATTAAGCATTCCGCCTGGGGAG
TACGCTCGCAAGAGTGAAACTCAAAGGAATTGACGGGGACCCGCACAAGC
AGTGGAGTATGTGGTTTAATTCGAAGCAACGCGAAGAACCTTACCAGGTC
TTGACATCCCTCTGACCGTCGCAGAGATGTGACTTCCCTTC--GGGGCAG
AGGAGACAGGTGGTGCATGGTTGTCGTCAGCTCGTGTCGTGAGATGTTGG
GTTAAGTCCCGCAACGAGCGCAACCCTTGATTTTAGTTGCCAGCACTTTA
NGGTGGGCACTCTAGAATGACTGCCGGTGACAAACCGGAGGAAGGCGGGG
ATGACGTCAAATCATCATGCCCCTTATGACCTGGGCTACACACGTACTAC
AATGGCCGGTACAACGGGCTGCGAAAGAGCGATCTGGAGCGAATCCTAT-
AAAGCCGGTCTCAGTTCGGATTGCAGGCTGCAACTCGCCTGCATGAAGTC
GGAATTGCTAGTAATCGCGGATCAGCATGCCGCGGTGAATACGTTCCCGG
GTCTTGTACACACCGCCCGTCACACCACGAGAGTTTACAACACCCGAAGC
CGGTGGGGTAACC-GCAAGG-AGCCAGCCGTCGAAGGTGGGGTAGATGAT
TGGGGTGAAGTCGTAACAAGGTAGCCGTATCGGAAGGTGCGGCTGGATCA
--------

#P.cellulosilyticus*NR_043789
--TAGAGTTTGATCCTGGCTCAGGACGAACGCTGGCGGCGTGCCTAATAC
ATGCAAGTCGAGCGGAGTTGATGAGG-TGCTTGCACCTCTGATGCTTAGC
GGCGGACGGGTGAGTAACACGTAGGCAACCTGCCTGCAGGACTGGGATAA
CATTCGGAAACGAATGCTAATACCGGATAATCGATTTCCTCGCATGGGGA
GATCGGGAAAGACGGAGCAATCTGTCACCTGTGGATGGGCCTGCGGCGCA
TTAGCTAGTTGGTGGGGTAACGGCCTACCAAGGCGACGATGCGTAGCCGA
CCTGAGAGGGTGATCGGCCACACTGGGACTGAGACACGGCCCAGACTCCT
ACGGGAGGCAGCAGTAGGGAATCTTCCGCAATGGACGAAAGTCTGACGGA
GCAACGCCGCGTGAGTGATGAAGGCTTTCGGGTCGTAAAGCTCTGTTGCC
AGGGAAGAACACTTGGGAGAGTAACTGCTCTTAA--GGTGACGGTACCTG
AGAAGAAAGCCCCGGCTAACTACGTGCCAGCAGCCGCGGTAATACGTAGG
GGGCAAGCGTTGTCCGGAATTATTGGGCGTAAAGCGCGCGCAGGCGGCTT
TGTAAGTCTGTCGTTTAAGTTCGGGGCTCAACCCCG-TATCGCGATGGAA
ACTGCAAGGCTTGAGTGCAGAAGAGGAAAGTGGAATTCCACGTGTAGCGG
TGAAATGCGTAGAGATGTGGAGGAACACCAGTGGCGAAGGCGACTTTCTG
GGCTGTAACTGACGCTGAGGCGCGAAAGCGTGGGGAGCAAACAGGATTAG
ATACCCTGGTAGTCCACGCCGTAAACGATGAATGCTAGGTGTTAGGGGTT
TCAATACCCTTGGTGCCGAAGTTAACACATTAAGCATTCCGCCTGGGGAG
TACGCTCGCAAGAGTGAAACTCAAAGGAATTGACGGGGACCCGCACAAGC
AGTGGAGTATGTGGTTTAATTCGAAGCAACGCGAAGAACCTTACCAGGTC
TTGACATCCCTCTGACCGGTCTGGAGACAGGCCTTCCCTTC--GGGACAG
AGGAGACAGGTGGTGCATGGTTGTCGTCAGCTCGTGTCGTGAGATGTTGG
GTTAAGTCCCGCAACGAGCGCAACCCTTGATTTTAGTTGCCAGCACTTCG
-GATGGGCACTCTAGAATGACTGCCGGTGACAAACCGGAGGAAGGCGGGG
ATGACGTCAAATCATCATGCCCCTTATGACCTGGGCTACACACGTACTAC
AATGGCCGGTACAACGGGCTGCGAAGGAGCGATCCGGAGCGAATCCTAT-
AAAGCCGGTCTCAGTTCGGATTGGAGGCTGCAACTCGCCTCCATGAAGTC
GGAATTGCTAGTAATCGCGGATCAGCATGCCGCGGTGAATACGTTCCCGG
GTCTTGTACACACCGCCCGTCACACCACGAGAGTTTACAACACCCGAAGC
CGGTGGGGTAACC-GCAAGG-AGCCAGCCGTCGAAGGTGGGGTAGATGAT
TGGGGTGAAGTCGTAACAAGGTAGCCGTATCGGAAGGTGTGGNTGGATCA
CCTCCTTA

#P.kobensis*NR_040894
-------------------------CGAACGCTGGCGGCGTGCCTAATAC
ATGCAAGTCGAGCGGATCTGAAGGAG-TGCTTGCACTCCTGATGGTTAGC
GGCGGACGGGTGAGTAACACGTAGGTAACCTGCCTACAAGACNGGGATAA
CATTCGGAAACGAATGCTAATACCGGATACGCGATTTCCTCGCATGGGGA
GATCGGGAAAGACGGAGCAATCTGTCACTTGTAGATGGACCTGCGGCGCA
TTAGCTAGTTGGTGGGGTAACGGCTCACCAAGGCGACGATGCGTAGCCGA
CCTGAGAGGGTGATCGGCCACACTGGGACTGAGACACGGCCCAGACTCCT
ACGGGAGGCAGCAGTAGGGAATCTTCCGCAATGGACGAAAGTCTGACGGA
GCAACGCCGCGTGAGTGATGAAGGCTTTCGGGTCGTAAAGCTCTGTTGCC
AGGGAAGAACGCTTGGGAGAGTAACTGCTCTCAA--GGTGACGGTACCTG
AGAAGAAAGCCCCGGCTAACTACGTGCCAGCAGCCGCGGTAATACGTAGG
GGGCAAGCGTTGTCCGGAATTATTGGGCGTAAAGCGCGCGCAGGCGGCTT
TGTAAGTCTGTCGTTTAAGTTCGGGGCTCAACCCCG-TATCGCGATGGAA
ACTGCAAGGCTTGAGTACAGAAGAGGAAAGTGGAATTCCACGTGTAGCGG
TGAAATGCGTAGAGATGTGGAGGAACACCAGTGGCGAAGGCGACTTTCTG
GGCTGTAACTGACGCTGAGGCGCGAAAGCGTGGGGAGCAAACAGGATTAG
ATACCCTGGTAGTCCACGCCGTAAACGATGAATGCTAGGTGTTAGGGGTT
TCAATACCCTTGGTGCCGAAGTTAACACATTAAGCATTCCGCCTGGGGAG
TACGCTCGCAAGAGTGAAACTCAAAGGAATTGACGGGGACCCGCACAAGC
AGTGGAGTATGTGGTTTAATTCGAAGCAACGCGAAGAACCTTACCAGGTC
TTGACATCCCTNTGACCGTCCTAGAGATAGGGCTTCCCTTC--GGGGCAG
AGGAGACAGGTGGTGCATGGTTGTCGTCAGCTCGTGTCGTGAGATGTTGG
GTTAAGTCCCGCAACGAGCGCAACCCTTGATTTTAGTTGCCAGCACTTAA
AGGTGGGCACTCTAGAATGACTGCCGGTGACAAACCGGAGGAAGGCGGGG
ATGACGTCAAATCATCATGCCCCTTATGACCTGGGCTACACACGTACTAC
AATGGCCGGTACAACGGGCTGCGAAGGAGCGATCCGGAGCGAATCCTTA-
AAAGCCGGTCTCAGTTCGGATTGCAGGCTGCAACTCGCCTGCATGAAGTC
GGAATTGCTAGTAATCGCGGATCAGCATGCCGCGGTGAATACGTTCCCGG
GTCTTGTACACACCGCCCGTCACACCACGAGAGTTTACAACACCCGAAGC
CGGTGGGGTAACC-GCAAGG-AGCCAGCCGTCGAAGGTGGGGTAGATGAT
TGGGGTGAAGTCGTAACAAGGTAGCCGTATCGGAAGG-------------
--------

#P.oenotherae*NR_136822
-----------------GCTCAGGACGAACGCTGGCGGCGTGCCTAATAC
ATGCAAGTCGAGCGGACTTGACGAGA-AGCTTGCTTCTCTGATGGTTAGC
GGCGGACGGGTGAGTAACACGTAGGCAACCTGCCTGCAAGACCGGGATAA
CATTCGGAAACGAATGCTAATACCGGATACGCAATTTGGCTGCATGGCCG
AATTGGGAAAGACGGAGCAATCTGTCACTTGCAGATGGGCCTGCGGCGCA
TTAGCTAGTTGGTGGGGTAACGGCTCACCAAGGCGACGATGCGTAGCCGA
CCTGAGAGGGTGATCGGCCACACTGGGACTGAGACACGGCCCAGACTCCT
ACGGGAGGCAGCAGTAGGGAATCTTCCGCAATGGACGAAAGTCTGACGGA
GCAACGCCGCGTGAGTGATGAAGGTTCTCGGATCGTAAAGCTCTGTTGCC
AGGGAAGAACACTTGAGAGAGTAACTGCTCTTGA--GTTGACGGTACCTG
AGAAGAAAGCCCCGGCTAACTACGTGCCAGCAGCCGCGGTAATACGTAGG
GGGCAAGCGTTGTCCGGAATTATTGGGCGTAAAGCGCGCGCAGGCGGCTT
TGTAAGTCTGGTGTTTAAGCTCGGGGCTCAACCCCG-ATTCGCACCGGAA
ACTGCAAGGCTTGAGTGCAGAAGAGGAAAGTGGAATTCCACGTGTAGCGG
TGAAATGCGTAGAGATGTGGAGGAACACCAGTGGCGAAGGCGACTTTCTG
GGCTGTAACTGACGCTGAGGCGCGAAAGCGTGGGGAGCAAACAGGATTAG
ATACCCTGGTAGTCCACGCCGTAAACGATGAATGCTAGGTGTTAGGGGTT
TCAATACCCTTGGTGCCGAAGTTAACACATTAAGCATTCCGCCTGGGGAG
TACGCTCGCAAGAGTGAAACTCAAAGGAATTGACGGGGACCCGCACAAGC
AGTGGAGTATGTGGTTTAATTCGAAGCAACGCGAAGAACCTTACCAGGTC
TTGACATCCCTCTGAATCCTCTAGAGATAGAGGCGGCCTTC--GGGACAG
AGGAGACAGGTGGTGCATGGTTGTCGTCAGCTCGTGTCGTGAGATGTTGG
GTTAAGTCCCGCAACGAGCGCAACCCTTGATTTTAGTTGCCAGCACTTT-
GGGTGGGCACTCTAGAATGACTGCCGGTGACAAACCGGAGGAAGGCGGGG
ATGACGTCAAATCATCATGCCCCTTATGACCTGGGCTACACACGTACTAC
AATGGCCGGTACAACGGGCCGCGAAGCCGCGAGGTGGAGCTAATCCTAA-
AAAGCCGGTCTCAGTTCGGATTGCAGGCTGCAACTCGCCTGCATGAAGTC
GGAATTGCTAGTAATCGCGGATCAGCATGCCGCGGTGAATACGTTCCCGG
GTCTTGTACACACCGCCCGTCACACCACGAGAGTTTACAACACCCGAAGT
CGGTGGGGTAACC-GCAAGG-AGCCAGCCGCCGAAGGTGGGGTAGATGAT
TGGGGTGAAGTC--------------------------------------
--------

#P.xanthinilyticus*NR_137226
--------------------CAGGACGAACGCTGGCGGCGTGCCTAATAC
ATGCAAGTCGAGCGGACTTGAGGAGA-AGCTTGCTTCTCCGATGGTTAGC
GGCGGACGGGTGAGTAACACGTAGGCAACCTGCCTGCAAGACCGGGATAA
CATTCGGAAACGAATGCTAATACCGGATACGCAATTCGGCCGCATGGCTG
GATTGGGAAAGACGGAGCAATCTGTCACTTGCAGATGGGCCTGCGGCGCA
TTAGCTAGTTGGTGGGGTAACGGCTCACCAAGGCGACGATGCGTAGCCGA
CCTGAGAGGGTGATCGGCCACACTGGGACTGAGACACGGCCCAGACTCCT
ACGGGAGGCAGCAGTAGGGAATCTTCCGCAATGGACGAAAGTCTGACGGA
GCAACGCCGCGTGAGTGATGAAGGTTCTCGGATCGTAAAGCTCTGTTGCC
AGGGAAGAACACTTGGAAGAGTAACTGCTTCTGA--GTTGACGGTACCTG
AGAAGAAAGCCCCGGCTAACTACGTGCCAGCAGCCGCGGTAATACGTAGG
GGGCAAGCGTTGTCCGGAATTATTGGGCGTAAAGCGCGCGCAGGCGGCTT
TGTAAGTCTGGTGTTTAAGCTCGGGGCTCAACCCCG-ATTCGCACCGGAA
ACTGCAAGGCTTGAGTGCAGAAGAGGAAAGTGGAATTCCACGTGTAGCGG
TGAAATGCGTAGAGATGTGGAGGAACACCAGTGGCGAAGGCGACTTTCTG
GGCTGTAACTGACGCTGAGGCGCGAAAGCGTGGGGAGCAAACAGGATTAG
ATACCCTGGTAGTCCACGCCGTAAACGATGAATGCTAGGTGTTAGGGGTT
TCAATACCCTTGGTGCCGAAGTTAACACATTAAGCATTCCGCCTGGGGAG
TACGCTCGCAAGAGTGAAACTCAAAGGAATTGACGGGGACCCGCACAAGC
AGTGGAGTATGTGGTTTAATTCGAAGCAACGCGAAGAACCTTACCAGGTC
TTGACATCCCTCTGACCGGTCTAGAGATAGGCCTTTCCTTC--GGGACAG
AGGAGACAGGTGGTGCATGGTTGTCGTCAGCTCGTGTCGTGAGATGTTGG
GTTAAGTCCCGCAACGAGCGCAACCCTTGATTTTAGTTGCCAGCACGTAA
GGGTGGGCACTCTAAAATGACTGCCGGTGACAAACCGGAGGAAGGCGGGG
ATGACGTCAAATCATCATGCCCCTTATGACCTGGGCTACACACGTACTAC
AATGGCCGGTACAACGGGCTGCGAACCCGCGAGGTGGAGCTAATCCTAA-
AAAGCCGGTCTCAGTTCGGATTGCAGGCTGCAACTCGCCTGCATGAAGTC
GGAATTGCTAGTAATCGCGGATCACCATGCCGCGGTGAATACTTTCCCGG
GTCTTGTACACACCGCCCGTCACACCACGAGAGTTTACAACACCCGAAGT
CGGTGGGGTAACC-GCAAGG-AGCCAGCCGCCAAAGGTGGGGTAGATGAT
TGGGGTGAA-----------------------------------------
--------

#P.xanthanilyticus*NR_159286
----------------------------------------------ATAC
ATGCAAGTCGAGCGGACTACAC-----------CTTCGGGTGTGGTTAGC
GGCGGACGGGTGAGTAACACGTAGGTAACCTGCCTGTAAGACTGGGATAA
CATTCGGAAACGAATGCTAATACCGGATATGCGGTTTGCTCGCATGAGCG
AATCGGGAAAGACGGTGCAAGCTGTCACTTACAGATGGACCTGCGGCGCA
TTAGCTAGTTGGTGGGGTAACGGCTCACCAAGGCGACGATGCGTAGCCGA
CCTGAGAGGGTGATCGGCCACACTGGGACTGAGACACGGCCCAGACTCCT
ACGGGAGGCAGCAGTAGGGAATCTTCCGCAATGGACGAAAGTCTGACGGA
GCAACGCCGCGTGAGTGATGAAGGTTTTCGGATCGTAAAGCTCTGTTGCC
AGGGAAGAACGAGTGGGAGAGTAACTGCTCCTGC--TATGACGGTACCTG
AGAAGAAAGCCCCGGCTAACTACGTGCCAGCAGCCGCGGTAATACGTAGG
GGGCAAGCGTTGTCCGGAATTATTGGGCGTAAAGCGCGCGCAGGCGGCTT
TGTAAGTCAGGTGTTTAATCTCGGGGCTCAACCCCG-ATTCGCATCTGAA
ACTGCAAGGCTTGAGTGCAGAAGAGGAAAGTGGAATTCCACGTGTAGCGG
TGAAATGCGTAGAGATGTGGAGGAACACCAGTGGCGAAGGCGACTTTCTG
GGCTGTAACTGACGCTGAGGCGCGAAAGCGTGGGGAGCAAACAGGATTAG
ATACCCTGGTAGTCCACGCCGTAAACGATGAATGCTAGGTGTTAGGGGTT
TCGATACCCTTGGTGCCGAAGTTAACACATTAAGCATTCCGCCTGGGGAG
TACGCTCGCAAGAGTGAAACTCAAAGGAATTGACGGGGACCCGCACAAGC
AGTGGAGTATGTGGTTTAATTCGAAGCAACGCGAAGAACCTTACCAGGTC
TTGACATCCCTCTGAATCACCTAGAGATAGGGGCGGCCCTTCGGGGACAG
AGGAGACAGGTGGTGCATGGTTGTCGTCAGCTCGTGTCGTGAGATGTTGG
GTTAAGTCCCGCAACGAGCGCAACCCTTGATTTTAGTTGCCAGCACTTC-
GGGTGGGCACTCTAGAATGACTGCCGGTGACAAACCGGAGGAAGGCGGGG
ATGACGTCAAATCATCATGCCCCTTATGACCTGGGCTACACACGTACTAC
AATGGCCGTTACAACGGGAAGCGAAGCCGCGAGGTGGAGCGAATCCTAA-
AAAGGCGGTCTCAGTTCGGATTGCAGGCTGCAACTCGCCTGCATGAAGTC
GGAATTGCTAGTAATCGCGGATCAGCATGCCGCGGTGAATACGTTCCCGG
GTCTTGTACACACCGCCCGTCACACCACGAGAGTTTACAACACCCGAAGC
CGGTGGGGTAACC-GCAAGG-AGCCAGCCGTCGAAGGTGGC---------
--------------------------------------------------
--------

#P.tarimensis*NR_044102
--------------------------------------------------
--GCAAGTCGAGCGGACTTGAAGAGG-AGCTTGCTCCTCTGATAGTTAGC
GGCGGACGGGTGAGTAACACGTAGGCAACCTGCCTGTAAGACTGGGATAA
CATCCGGAAACGGATGCTAATACCGGATACGCGGTTCCCCCGCATGAGGG
AACCGGGAAAGACGGCGTAAGCTGTCACTTGCAGATGGGCCTGCGGCGCA
TTAGCTAGTTGGTGGGGTAACGGCCTACCAAGGCGACGATGCGTAGCCGA
CCTGAGAGGGTGATCGGCCACACTGGGACTGAGACACGGCCCAGACTCCT
ACGGGAGGCAGCAGTAGGGAATCTTCCGCAATGGACGAAAGTCTGACGGA
GCAACGCCGCGTGAGTGAGGAAGGCCTTCGGGTCGTAAAGCTCTGTTGCC
AGGGAAGAACGGGTGGAGGAGTAACTGCCTCCGC--CATGACGGTACCTG
AGAAGAAAGCCCCGGCTAACTACGTGCCAGCAGCCGCGGTAATACGTAGG
GGGCAAGCGTTGTCCGGAATTATTGGGCGTAAAGCGCGCGCAGGCGGCTT
TGTAAGTCTTGTGTTTAAACTCGGGGCTCAACCTCG-AGTCGCATGGGAA
ACTGCAGGGCTTGAGTGCAGAAGAGGAAAGTGGAATTCCACGTGTAGCGG
TGAAATGCGTAGAGATGTGGAGGAACACCAGTGGCGAAGGCGACTTTCTG
GGCTGTAACTGACGCTGAGGCGCGAAAGCGTGGGGAGCAAACAGGATTAG
ATACCCTGGTAGTCCACGCCGTAAACGATGAATGCTAGGTGTTAGGGGTT
TCGATACCCTTGGTGCCGAAGTTAACACATTAAGCATTCCGCCTGGGGAG
TACGGTCGCAAGACTGAAACTCAAAGGAATTGACGGGGACCCGCACAAGC
AGTGGAGTATGTGGTTTAATTCGAAGCAACGCGAAGAACCTTACCAGGTC
TTGACATCCCTCTGACCGGTCCAGAGATAGGCCTTTCCTTC--GGGACAG
AGGAGACAGGTGGTGCATGGTTGTCGTCAGCTCGTGTCGTGAGATGTTGG
GTTAAGTCCCGCAACGAGCGCAACCCTTGATCTTAGTTGCCAGCAYTTC-
GGGTGGGCACTCTAAGATGACTGCCGGTGACAAACCGGAGGAAGGTGGGG
ATGACGTCAAATCATCATGCCCCTTATGACCTGGGCTACACACGTACTAC
AATGGCCGATACAACGGGTCGCGAAGCCGCGAGGTGGAGCCAATCCTATC
AAAGTCGGTCTCAGTTCGGATTGCAGGCTGCAACTCGCCTGCATGAAGTC
GGAATTGCTAGTAATCGCGGATCAGCATGCCGCGGTGAATACGTTCCCGG
GTCTTGTACACACCGCCCGTCACACCACGAGAGTTTACAACACCCGAAGC
CGGTGGGGTAACC-GCAAGG-AGCCAGCCGTCGAAGGTGGGGTAGATGAT
TGGGGTGAAGTCGTAAC---------------------------------
--------

#E.coli_K-12*LT899983
--------------------------------------------------
------GTCGAACGGTAACAGGAAGCAAGCTTGCTNCTTNGCTGACGAGT
GGCGGACGGGTGAGTAATGTCTGGG-AAACTGCCTGATGGAGGGGGATAA
CTACTGGAAACGGTAGCTAATACCGCATAA-------CGTCGCAAGACCA
AA--GAGGGGGACCTTCGGGCCTCTTGCCATCGGATGTGCCCAGATGGGA
TTAGCTNGTNGGTGGGGTAACGGCTCACCTAGGCGACGATCCCTAGCTGG
TCTGAGAGGATGACCAGCCACACTGGAACTGAGACACGGTCCAGACTCCT
ACGGGAGGCAGCAGTGGGGAATATTGCACAATGGGCGCAAGCCTGATGCA
GCCATGCCGCGTGTATGAAGAAGGCCTTCGGGTTGTAAAGTACTTTCAGC
GGGGAGGAAGGG--AGTAAAGTTAATACCTTTGCTCATTGACGTTACCCG
CAGAAGAAGCACCGGCTAACTCCGTGCCAGCAGCCGCGGTAATACGGAGG
GTGCAAGCGTTAATCGGAATTACTGGGCGTAAAGCGCACGCAGGCGGTTT
GTTAAGTCAGATGTGAAATCCCCGGGCTCAACCTGGGAACTGCATCTGAT
ACTGGCAAGCTTGAGTCTCGTAGAGGGGGGTAGAATTCCAGGTGTAGCGG
TGAAATGCGTAGAGATCTGGAGGAATACCGGTGGCGAAGGCGGCCCCCTG
GACGAAGACTGACGCTCAGGTGCGAAAGCGTGGGGAGCAAACAGGATTAG
ATACCCTGGTAGTCCACGCCGTAAACGATGTCGACTTGGAGGTTGTGCCC
TTGAGGCG-TGGCTTCCGGAGCTAACGCGTTAAGTCGACCGCCTGGGGAG
TACGGCCGCAAGGTTAAAACTCAAATGAATTGACGGGGGCCCGCACAAGC
GGTGGAGCATGTGGTTTAATTCGATGCAACGCGAAGAACCTTACCTGGTC
TTGACATCCA-CGGAAGTTTTCAGAGATGAGAATGTGCCTTCGGGAACCG
TG-AGACAGGTGCTGCATGGCTGTCGTCAGCTCGTGTTGTGAAATGTTGG
GTTAAGTCCCGCAACGAGCGCAACCCTTATCCTTTGTTGCCAGCGGTCC-
GGCCGGGAACTCAAAGGAGACTGCCAGTGATAAACTGGAGGAAGGTGGGG
ATGACGTCAAGTCATCATGGCCCTTACGACCAGGGCTACACACGTGCTAC
AATGGCGCATACAAAGAGAAGCGACCTCGCGAGAGCAAGCGGACCTCAT-
AAAGTGCGTCGTAGTCCGGATTGGAGTCTGCAACTCGACTCCATGAAGTC
GGAATCGCTAGTAATCGTGGATCAGAATGCCACGGTGAATACGTTCCCGG
GCCTTGTACACACCGCCCGTCACACCATGGGAGTGGGTTGCAAAAGAAGT
AGGTAGCTTAACCTTCGGGAGGGC--GCTTACCACTTTGTGATTCATGAC
TGGGGT--------------------------------------------
--------
