# Supplementary material for: Draft genome sequence data of Paenbacillus curdlanolyticus B-6 possessing a unique xylanolytic-cellulolytic multienzyme system
Source: Data Brief. 2020 Aug 22;32:106213. doi: 10.1016/j.dib.2020.106213 (PMC7476223; doi:10.1016/j.dib.2020.106213)
Supplement: Supplementary file 2 [file mmc2.zip]

Archive with 1 entries (1 files):
- mmc2.mtsx
