# Supplementary material for: Draft genome sequence data of Paenbacillus curdlanolyticus B-6 possessing a unique xylanolytic-cellulolytic multienzyme system
Source: Data Brief. 2020 Aug 22;32:106213. doi: 10.1016/j.dib.2020.106213 (PMC7476223; doi:10.1016/j.dib.2020.106213)
Supplement: Supplementary file 5 [file mmc5.xml]

<?xml version="1.0" encoding="utf-8" standalone="no"?>
<data>
  <datasets>
    <author>akosugi@affrc.go.jp</author>
    <type>0</type>
    <dataset>
      <value>1</value>
      <reason>No data was used for the research described in the article</reason>
      <comments />
    </dataset>
  </datasets>
</data>
